# Supplementary material for: Esophageal Schwannoma—Systematic Review of Clinicopathologic Factors and Treatment
Source: J Clin Med. 2026 Apr 9;15(8):2862. doi: 10.3390/jcm15082862 (PMC13116676; doi:10.3390/jcm15082862)
Supplement: Supplementary file 1 [file jcm-15-02862-s001.zip]

Archive with 1 entries (1 files):
- jcm-4201619-supplementary.pdf
